# Supplementary material for: Construction and Analysis of a ceRNA Network Reveals Potential Prognostic Markers in Colorectal Cancer
Source: Front Genet. 2020 May 8;11:418. doi: 10.3389/fgene.2020.00418 (PMC7228005; doi:10.3389/fgene.2020.00418)
Supplement: Supplementary file 1 [file Data_Sheet_1.xlsx]

## Sheet: Table S1
TableS1. Involved public CRC datasets.
Source	Reference
GSE32323	PMID: 22399497
GSE21510	PMID: 21270110
GSE8671	PMID: 18171984
TCGA	https://tcga-data.nci.nih.gov/tcga/
DAVID	https://david-d.ncifcrf.gov/
String	https://string-db.org/cgi/
starBase	http://starbase.sysu.edu.cn/
miRNet	https://www.mirnet.ca
GEPIA	http://gepia.cancer-pku.cn/

## Sheet: Table S2
Table S2. Screened candidate hub genes from module 1 based on up-regulated genes.
SUID	MCODE_Cluster	MCODE_Node_Status	MCODE_Score	name	selected	shared name
124	Cluster 1	Clustered	46.7299	NCAPG	FALSE	NCAPG
121	Cluster 1	Clustered	46.7299	CCNA2	FALSE	CCNA2
115	Cluster 1	Clustered	43.4906	SPC25	FALSE	SPC25
112	Cluster 1	Clustered	46.7299	CDC6	FALSE	CDC6
367	Cluster 1	Clustered	46.406	CDKN3	FALSE	CDKN3
239	Cluster 1	Clustered	46.7299	ASPM	FALSE	ASPM
110	Cluster 1	Clustered	46.7299	BUB1B	FALSE	BUB1B
108	Cluster 1	Clustered	42.0522	MCM7	FALSE	MCM7
106	Cluster 1	Clustered	46.7299	KIF20A	FALSE	KIF20A
361	Cluster 1	Clustered	43.5455	ANLN	FALSE	ANLN
104	Cluster 1	Clustered	45.9521	AURKA	FALSE	AURKA
615	Cluster 1	Clustered	40.7515	CKAP2	FALSE	CKAP2
103	Cluster 1	Clustered	46.7299	TPX2	FALSE	TPX2
99	Cluster 1	Clustered	44.7142	PRIM1	FALSE	PRIM1
98	Cluster 1	Clustered	45.924	RFC4	FALSE	RFC4
225	Cluster 1	Clustered	45.1742	FEN1	FALSE	FEN1
96	Cluster 1	Clustered	45.8679	MCM2	FALSE	MCM2
94	Cluster 1	Clustered	45.924	MCM4	FALSE	MCM4
477	Cluster 1	Clustered	45.6949	CEP55	FALSE	CEP55
93	Cluster 1	Clustered	44.4822	MCM3	FALSE	MCM3
220	Cluster 1	Clustered	45.8679	CHEK1	FALSE	CHEK1
88	Cluster 1	Clustered	46.7299	MAD2L1	FALSE	MAD2L1
469	Cluster 1	Clustered	46.938	NCAPG2	FALSE	NCAPG2
212	Cluster 1	Clustered	46.7299	KIF4A	FALSE	KIF4A
83	Cluster 1	Clustered	46.7299	UBE2C	FALSE	UBE2C
81	Cluster 1	Clustered	43.5455	ECT2	FALSE	ECT2
80	Cluster 1	Clustered	45.7492	RACGAP1	FALSE	RACGAP1
78	Cluster 1	Clustered	46.7299	NDC80	FALSE	NDC80
205	Cluster 1	Clustered	46.7299	PBK	FALSE	PBK
76	Cluster 1	Clustered	46.7299	KIF11	FALSE	KIF11
203	Cluster 1	Clustered	44.5571	HMMR	FALSE	HMMR
75	Cluster 1	Clustered	46.7299	CDK1	FALSE	CDK1
201	Cluster 1	Clustered	45.7492	NUSAP1	FALSE	NUSAP1
839	Cluster 1	Clustered	41.7859	HELLS	FALSE	HELLS
196	Cluster 1	Clustered	46.7299	TOP2A	FALSE	TOP2A
323	Cluster 1	Clustered	45.7492	FANCI	FALSE	FANCI
322	Cluster 1	Clustered	45.4588	UBE2T	FALSE	UBE2T
188	Cluster 1	Clustered	47.2337	PTTG1	FALSE	PTTG1
186	Cluster 1	Clustered	46.7299	KIF2C	FALSE	KIF2C
313	Cluster 1	Clustered	44.7463	KIF14	FALSE	KIF14
432	Cluster 1	Clustered	40.6494	ERCC6L	FALSE	ERCC6L
304	Cluster 1	Clustered	46.7299	RRM2	FALSE	RRM2
175	Cluster 1	Clustered	46.7299	TTK	FALSE	TTK
173	Cluster 1	Clustered	43.914	POLE2	FALSE	POLE2
683	Cluster 1	Clustered	40	STIL	FALSE	STIL
427	Cluster 1	Clustered	45.6949	OIP5	FALSE	OIP5
295	Cluster 1	Clustered	43.551	KPNA2	FALSE	KPNA2
161	Cluster 1	Clustered	46.7299	KIF23	FALSE	KIF23
287	Cluster 1	Clustered	44	KIF18A	FALSE	KIF18A
411	Cluster 1	Clustered	46.0544	MKI67	FALSE	MKI67
155	Cluster 1	Clustered	46.7299	DLGAP5	FALSE	DLGAP5
153	Cluster 1	Clustered	46.7299	NUF2	FALSE	NUF2
407	Cluster 1	Clustered	43.4253	SKA3	FALSE	SKA3
401	Cluster 1	Clustered	46.938	RAD51AP1	FALSE	RAD51AP1
145	Cluster 1	Clustered	46.7299	TRIP13	FALSE	TRIP13
270	Cluster 1	Clustered	46.362	CENPN	FALSE	CENPN
141	Cluster 1	Clustered	46.7299	CCNB1	FALSE	CCNB1
140	Cluster 1	Clustered	47.2337	CKS2	FALSE	CKS2
267	Cluster 1	Clustered	46.406	PRC1	FALSE	PRC1
262	Cluster 1	Seed	47.2337	CDCA5	FALSE	CDCA5
133	Cluster 1	Clustered	41.1436	DSCC1	FALSE	DSCC1
131	Cluster 1	Clustered	38.5681	GINS1	FALSE	GINS1
1152	Cluster 1	Clustered	42.8718	ATAD2	FALSE	ATAD2
128	Cluster 1	Clustered	43.2457	RFC3	FALSE	RFC3

## Sheet: Table S3
Table S3. Screened candidate hub genes from module 2 based on up-regulated genes.
SUID	MCODE_Cluster	MCODE_Node_Status	MCODE_Score	name	selected	shared name
1213	Cluster 2	Seed	10	PUS7	FALSE	PUS7
635	Cluster 2	Clustered	8.59091	NPM1	FALSE	NPM1
91	Cluster 2	Clustered	9.61538	DCAF13	FALSE	DCAF13
1082	Cluster 2	Clustered	8	PRMT3	FALSE	PRMT3
90	Cluster 2	Clustered	9.61538	UTP14A	FALSE	UTP14A
823	Cluster 2	Clustered	9	ABCE1	FALSE	ABCE1
790	Cluster 2	Clustered	8	RPP40	FALSE	RPP40
117	Cluster 2	Clustered	8	RAN	FALSE	RAN
85	Cluster 2	Clustered	9.84848	PNO1	FALSE	PNO1
627	Cluster 2	Clustered	9.84848	DDX21	FALSE	DDX21
395	Cluster 2	Clustered	9.61538	RBM28	FALSE	RBM28
235	Cluster 2	Clustered	9.61538	WDR12	FALSE	WDR12
234	Cluster 2	Clustered	9.61538	NOC3L	FALSE	NOC3L
73	Cluster 2	Clustered	9.61538	BYSL	FALSE	BYSL
264	Cluster 2	Clustered	9.61538	MRTO4	FALSE	MRTO4
72	Cluster 2	Clustered	9.61538	NOB1	FALSE	NOB1
326	Cluster 2	Clustered	9.61538	RPF2	FALSE	RPF2
101	Cluster 2	Clustered	10	RCL1	FALSE	RCL1

## Sheet: Table S4
Table S4. Screened candidate hub genes from down-regulated genes.
Rank	Name	Score
1	GCG	19
2	CXCL12	15
2	SST	15
2	LPAR1	15
2	BDKRB1	15
2	SLC26A3	15
2	SLC30A10	15
8	CCL19	14
8	BMP2	14
10	PYY	12
10	CHGA	12
12	SGK1	11
12	CXCL13	11
12	NPY1R	11
12	SLC4A4	11
12	NR3C2	11
17	SCNN1G	10
17	CCL28	10
17	INSL5	10
20	NEDD4L	9
20	CHGB	9
20	MYLK	9
20	CD79A	9
20	KLF4	9
20	GUCA2A	9
20	KRT20	9
20	SLC30A4	9
20	ABCG2	9
29	MS4A12	8
29	ANPEP	8
29	VIP	8
29	SCG2	8
29	SCNN1B	8
29	PCK1	8
29	CHRDL1	8
29	OGN	8
29	MT1G	8
29	MT1H	8
29	PTGDR	8
29	ALPI	8
29	MT1E	8
29	SI	8
29	CLCN2	8
29	CLCA4	8
45	MFAP5	7
45	SGK2	7
45	CLDN5	7
45	SPARCL1	7
45	GCNT3	7
45	TAGLN	7
45	MT1X	7
45	MT1F	7
45	SLC16A9	7
45	SLC17A4	7
55	ZG16	6
55	VIPR1	6
55	MYH11	6
55	ADH1B	6
55	CD36	6
55	LMOD1	6
55	SLIT2	6
55	MFAP4	6
55	GNA11	6
55	ANK2	6
55	KAT2B	6
55	MT2A	6
55	STMN2	6
55	GUCA2B	6
55	UGT2A3	6
55	MT1M	6
71	MYO1A	5
71	NR5A2	5
71	PC	5
71	FBLN1	5
71	FABP4	5
71	FBLN2	5
71	CLU	5
71	DPT	5
71	EFEMP1	5
71	AQP8	5
71	EDN3	5
71	P2RY1	5
71	B3GNT7	5
71	FBXO32	5
71	SRPX	5
71	MGAT4A	5
71	CNN1	5
71	HSD11B2	5
71	CA4	5
71	HSD17B2	5
71	CD1D	5
71	PLP1	5
71	CNNM2	5
71	BEST4	5
71	CLIC6	5
71	CLIC5	5
97	SLC1A1	4
97	SDPR	4
97	SULT1A1	4
97	ADH1C	4

## Sheet: Table S5
Table S5. Screened 15 hub genes with potential value in cancer prognosis.
gene	p
CCNB1	0.0334194
DDX21	0.0408007
KPNA2	0.047748
PC	0.00910284
TAGLN	0.0134313
SCG2	0.0163791
FABP4	1.57e-05
MGAT4A	0.0153389
STMN2	0.0177245
AQP8	0.0193485
MFAP5	0.0271174
CNN1	0.032899
HSD11B2	0.0403578
SLC4A4	0.0444535
SRPX	0.0497435

## Sheet: Table S6
Table S6. Screened 13 miRNAs based on 5 hub genes.
miRNA	gene
miR-103a-3p	PC
miR-1271-5p	PC
miR-132-5p	PC
miR-181c-5p	CCNB1
miR-193a-3p	CCNB1
miR-200b-3p	MFAP5
miR-202-5p	CCNB1
miR-320c	MFAP5
miR-378a-3p	MFAP5
miR-4770	PC
miR-889-3p	MFAP5
miR-889-3p	CCNB1
miR-92a-3p	MFAP5
miR-93-5p	MFAP5
miR-93-5p	KPNA2
miR-93-5p	CNN1

## Sheet: Table S7
Table S7. Screened RNAs were used to construct ceRNA network.
miRNA	mRNA	lncRNA
miR-200b-3p	MFAP5	MCM3AP-AS1
miR-200b-3p	MFAP5	SNHG22
miR-200b-3p	MFAP5	ZEB1-AS1
miR-378a-3p	MFAP5	C9orf139
miR-378a-3p	MFAP5	SPAG5-AS1
miR-93-5p	CNN1	PINK1-AS
miR-93-5p	CNN1	SLFNL1-AS1
miR-93-5p	CNN1	RPARP-AS1
miR-93-5p	CNN1	SNHG16
miR-93-5p	MFAP5	PINK1-AS
miR-93-5p	MFAP5	SLFNL1-AS1
miR-93-5p	MFAP5	RPARP-AS1
miR-93-5p	MFAP5	SNHG16
miR-200b-3p	MFAP5	AC005154.6
miR-200b-3p	MFAP5	RP11-429J17.7
